# Supplementary material for: Synthesis, Cytotoxic Activity and In Silico Study of Novel Dihydropyridine Carboxylic Acids Derivatives
Source: Int J Mol Sci. 2023 Oct 21;24(20):15414. doi: 10.3390/ijms242015414 (PMC10607468; doi:10.3390/ijms242015414)
Supplement: Supplementary file 1 [file ijms-24-15414-s001.zip]

Archive with 1 entries (1 files):
- ijms-2627441-supplementary.pdf
